# Supplementary material for: Pain scores reduction with the use of ultrasound-guided paracervical nerve block in patients with cervical cancer undergoing intracavitary brachytherapy: A randomized controlled trial
Source: PLoS One. 2024 Oct 24;19(10):e0310238. doi: 10.1371/journal.pone.0310238 (PMC11500884; doi:10.1371/journal.pone.0310238)
Supplement: S1 Data — (XLSX) [file pone.0310238.s002.xlsx]

## Sheet: data
Groups	age	height	weight	ASA classification	BMI	Baseline SBP	Baseline DBP	Baseline MAP	Baseline HR	BaselineSPO2	T1VAS	T3VAS	T4VAS	T1SPO2	T2SPO2	T3SPO2	T4SPO2	T1HR	T2HR	T3HR	T4HR	T1MAP	T2MAP	T3MAP	T4MAP	T1 body movement scores	T2 body movement scores	T3 body movement scores	T4 body movement scores	nausea and vomiting	Operating times	Remimazolam,mg	Remimazolam supplementary,mg	Nalbuphine,mg	Propofol,mg	Operator satisfaction	Patient satisfaction	Willingness to receive further treatment	Time taken to achieve an Aldrete score ≥9（min	complication
Group C	31	160	47	1	18.3594	117	76	84	76	100	0	2	4	100	100	100	100	90	88	79	79	80	73	87	88	1	2	1	2	0	5	14	0	2	50	1	1	yes	3	none
Group C	58	162	60	2	22.8624	129	87	96	78	100	2	3	4	100	100	100	100	84	73	70	78	96	79	71	80	1	2	1	2	0	5	18	0	2	20	1	1	yes	2	none
Group C	41	169	75	2	26.2596	130	70	90	110	99	1	1	4	100	100	100	100	110	102	107	108	90	81	86	88	1	2	1	2	0	4	0	0	0	150	1	2	yes	4	none
Group C	51	161	70	2	27.0051	149	98	110	95	95	1	7	5	100	100	100	100	95	94	92	94	110	97	100	105	2	2	1	2	0	3	23	0	2	100	1	2	No	3	none
Group C	51	155	50	2	20.8117	122	60	75	82	98	2	3	4	100	96	100	100	86	80	81	82	75	48	70	72	1	1	1	1	0	5	15	0	2	100	1	2	yes	4	none
Group C	51	170	52	2	17.9931	130	75	91	84	96	3	2	3	100	92	100	100	90	82	84	83	91	75	85	87	1	1	1	1	0	9	15	0	2	200	1	1	yes	6	none
Group C	48	160	60	2	23.4375	180	96	115	106	100	0	4	4	100	100	100	100	88	88	95	100	92	91	98	98	2	2	1	1	0	10	18	0	2	125	1	1	yes	3	none
Group C	52	158	54	2	21.6311	150	94	108	78	100	3	2	3	100	100	100	100	86	74	75	76	108	112	107	115	2	1	1	1	0	5	16	0	2	100	1	1	yes	4	none
Group C	48	160	55	2	21.4844	110	75	83	78	100	2	0	2	100	100	100	100	82	60	54	67	83	84	74	73	2	1	1	1	0	6	16	0	2	100	1	1	yes	3	none
Group C	50	164	68	2	25.2826	150	86	102	102	100	1	2	6	100	100	100	100	92	88	81	81	102	75	85	97	1	2	1	2	0	7	21	0	3	150	1	3	No	4	none
Group C	68	150	55	2	24.4444	145	80	99	104	98	0	3	6	100	100	100	100	104	83	90	88	99	75	84	85	1	2	1	2	0	5	16	0	2	20	1	1	yes	2	none
Group C	51	155	44	2	18.3143	121	80	90	102	100	0	1	3	100	100	100	100	103	94	96	97	89	84	89	87	1	2	1	1	0	7	12	0	1.5	75	1	1	yes	4	none
Group C	57	158	65	2	26.0375	120	63	78	89	100	0	2	5	100	100	100	100	95	91	81	85	78	62	68	70	1	2	1	1	0	4	15	0	2	25	1	1	yes	2	none
Group C	44	150	52	2	23.1111	184	96	117	80	100	0	1	4	100	100	100	100	88	94	91	92	112	105	98	98	1	3	1	2	0	5	15	0	2	75	1	1	yes	4	none
Group C	23	168	60	1	21.2585	130	89	97	85	100	0	4	5	100	100	100	100	90	82	84	86	95	62	94	95	1	2	1	2	0	6	15	5	2	100	1	1	yes	5	none
Group C	48	162	75	2	28.578	156	75	93	60	100	0	0	2	100	100	100	100	76	74	74	76	92	82	84	86	1	2	1	1	0	4	15	2.5	2.3	0	1	1	yes	1	none
Group C	52	160	52	2	20.3125	118	66	78	70	100	0	1	2	100	100	100	100	74	86	85	87	78	69	80	82	1	1	1	1	0	3	11	2	2	0	1	1	yes	1	none
Group C	48	160	64	2	25	159	87	104	90	100	0	2	4	100	100	100	100	75	69	72	73	91	79	89	89	1	2	1	2	0	6	13	2	2	50	1	1	yes	2	none
Group C	51	160	56	2	21.875	127	87	97	84	100	1	1	6	100	100	100	100	86	83	81	82	77	82	85	82	1	2	1	2	0	5	11	0	1.5	25	1	1	yes	3	none
Group C	54	158	72	2	28.8415	141	89	102	73	100	3	1	3	100	100	100	100	80	74	81	82	97	82	90	90	2	1	1	1	0	3	14	5	2	0	1	1	yes	2	none
Group C	61	160	62	2	24.2188	148	72	97	80	100	2	1	3	100	100	100	100	90	79	82	81	97	89	93	95	2	1	1	1	0	6	18	0	3	160	1	1	yes	3	none
Group C	56	150	41	2	18.2222	102	64	72	96	100	2	2	3	100	100	100	100	87	80	74	76	70	67	66	72	2	2	1	1	0	6	12	0	2	50	1	1	yes	2	none
Group C	38	155	45	1	18.7305	113	78	85	100	100	0	3	4	100	100	100	100	98	93	91	95	85	85	82	82	1	1	1	1	0	4	13	0	2	50	1	1	yes	4	none
Group C	30	167	50	1	17.9282	96	60	72	102	98	1	0	6	98	100	100	100	102	82	90	85	72	63	72	72	1	1	1	2	0	5	15	0	1	150	1	1	yes	5	none
Group C	42	158	60	2	24.0346	178	99	115	101	100	0	0	8	100	100	100	100	99	94	87	95	105	108	109	108	1	2	1	2	0	7	18	0	2	220	1	3	No	6	none
Group C	44	158	60	2	24.0346	101	62	71	100	100	2	0	5	100	100	100	100	95	92	92	94	71	61	64	65	2	1	1	2	0	6	18	0	2	100	1	1	yes	3	none
Group C	62	165	70	2	25.7117	130	70	96	96	100	0	0	3	100	100	100	100	90	89	87	88	86	92	92	94	1	1	1	2	0	5	21	0	2	100	1	1	yes	4	none
Group C	48	148	40	2	18.2615	101	52	65	61	100	0	1	5	98	94	98	98	81	74	62	68	62	66	74	78	1	2	1	2	0	4	12	0	2	0	1	1	yes	7	none
Group C	34	164	42	1	15.6157	140	86	97	138	100	0	2	5	100	100	100	100	112	109	98	102	92	95	88	94	1	2	1	2	0	7	12	0	1	150	1	1	yes	5	none
Group C	49	150	66	2	29.3333	173	99	116	67	100	0	1	5	100	100	100	99	83	62	63	65	117	103	102	104	1	2	1	2	0	6	20	0	2	50	1	1	yes	3	none
Group C	50	160	75	2	29.2969	134	100	111	76	97	2	1	6	96	96	97	98	78	90	76	91	111	116	89	108	1	3	1	2	0	7	23	2	2	100	2	3	No	2	none
Group C	60	157	53	2	21.5019	180	90	120	86	98	4	1	5	100	99	99	100	87	78	76	103	120	111	106	130	2	1	1	2	0	5	13	0	3	0	1	2	yes	3	none
Group C	60	163	68	2	25.5937	181	87	107	87	100	0	3	5	100	100	100	100	79	69	80	79	96	102	92	92	1	1	1	2	0	3	15	0	2	25	1	3	No	2	none
Group C	61	162	67	2	25.5296	147	96	107	92	96	2	2	4	98	100	100	100	88	86	84	91	107	97	103	113	2	2	1	2	0	10	18	15	2	200	1	1	yes	4	none
Group C	53	168	75	2	26.5731	152	63	92	72	100	0	0	4	100	100	100	100	80	90	78	94	119	123	113	122	1	2	1	2	0	3	15	3	2	0	1	2	yes	6	none
Group C	63	164	60	3	22.3081	124	77	92	92	100	0	0	0	100	97	100	100	92	96	90	91	92	75	84	94	1	1	1	1	0	4	15	0	2	0	1	2	No	5	none
Group C	58	162	60	2	22.8624	112	70	84	86	96	0	0	2	100	96	100	100	92	86	90	91	84	70	83	90	1	1	1	1	0	7	14	5	2	0	1	1	yes	4	none
Group C	42	170	85	2	29.4118	126	72	82	84	100	1	2	3	100	100	100	100	89	98	100	75	88	110	101	89	2	2	1	1	0	4	20	0	3	100	1	1	yes	1	none
Group C	57	163	65	2	24.4646	119	81	89	84	100	0	0	2	100	98	98	99	86	87	71	76	94	69	86	89	1	1	1	1	0	5	20	0	2	50	1	1	yes	1	none
Group C	66	160	63	3	24.6094	162	81	98	62	100	0	0	1	100	100	100	100	86	61	58	61	72	74	74	73	1	1	1	1	0	5	18	0	1.5	0	1	1	yes	2	none
Group T	55	155	49	2	20.3954	137	74	90	94	100	0	2	2	100	100	100	100	89	82	79	81	90	72	80	78	1	2	1	1	0	5	15	0	1.5	0	1	2	yes	1	none
Group T	60	150	46	2	20.4444	108	72	84	80	100	3	4	5	99	97	99	99	80	82	78	81	84	87	85	88	2	3	2	2	0	6	12	2	1.5	50	2	1	yes	7	none
Group T	37	155	70	1	29.1363	123	66	72	102	100	2	1	2	100	100	100	100	98	85	82	84	84	75	75	82	2	2	1	1	0	5	21	0	3	0	1	1	yes	5	none
Group T	37	155	70	1	29.1363	144	101	110	120	98	0	0	1	100	100	100	100	111	102	109	108	96	95	95	94	1	1	1	1	0	10	22	0	2.5	0	1	1	yes	2	none
Group T	51	165	56	2	20.5693	131	87	98	90	100	0	0	0	100	100	100	100	92	94	90	92	103	86	104	102	1	1	1	1	0	5	12	0	1	0	1	1	yes	1	none
Group T	66	140	60	2	30.6122	181	95	115	90	100	1	0	2	100	100	100	100	86	85	75	78	115	101	82	90	1	1	1	1	0	7	18	0	2	50	1	1	yes	2	none
Group T	37	160	70	2	27.3438	150	90	110	125	100	5	1	2	100	100	100	100	125	84	90	89	110	89	94	98	2	1	1	1	0	5	21	0	2.5	10	2	2	yes	1	none
Group T	39	153	56	1	23.9224	100	55	62	88	100	1	0	1	100	100	100	100	88	91	83	82	71	67	66	66	1	1	1	1	0	5	18	0	1	50	1	1	yes	2	none
Group T	40	165	60	2	22.0386	119	79	92	84	99	0	0	0	100	94	100	100	85	82	81	82	92	66	86	86	1	1	1	1	0	5	18	0	2	50	1	1	yes	2	none
Group T	64	158	45	2	18.026	107	67	77	83	100	0	0	0	100	100	100	100	77	88	93	90	77	87	88	89	1	1	1	1	0	6	13	0	1.5	20	1	1	yes	1	none
Group T	52	155	44	2	18.3143	124	68	82	90	100	0	0	0	100	100	100	100	86	72	74	75	71	73	87	86	1	1	1	1	0	4	13	0	1	20	1	1	yes	2	none
Group T	64	158	45	2	18.026	110	71	84	87	100	0	0	0	100	100	100	100	81	81	88	85	82	81	79	83	1	1	1	1	0	5	13	0	1.5	0	1	1	yes	2	none
Group T	52	155	44	2	18.3143	143	76	98	82	100	0	0	0	100	100	100	100	78	73	73	78	78	70	71	76	1	1	1	1	0	5	13	0	1.5	0	1	1	yes	1	none
Group T	64	150	43	3	19.1111	105	76	79	82	100	0	0	0	100	100	100	100	81	83	83	84	79	72	75	80	1	1	1	1	0	3	12	0	1.2	0	1	1	yes	1	none
Group T	52	155	44	2	18.3143	105	73	80	73	100	0	0	0	100	100	100	100	71	74	73	74	80	66	59	67	1	1	1	1	0	5	12	0	2	20	1	1	yes	2	none
Group T	59	158	44	2	17.6254	137	84	101	86	100	0	0	0	100	100	100	100	86	64	80	84	101	79	98	96	1	1	1	1	0	5	13	0	2	15	1	1	yes	1	none
Group T	65	162	70	2	26.6728	163	76	105	61	97	0	0	0	97	100	98	98	61	69	62	65	105	91	95	93	1	1	1	1	0	3	21	0	2	15	1	1	yes	1	none
Group T	55	154	61	2	25.721	152	82	98	94	100	0	0	2	100	100	100	100	97	83	84	86	99	86	85	90	1	1	1	1	0	6	12	5	2	0	1	1	yes	2	none
Group T	50	160	60	2	23.4375	138	88	99	96	100	2	2	2	100	100	100	100	96	89	85	86	99	73	82	83	2	1	1	1	0	8	18	0	2	150	1	1	yes	3	none
Group T	39	153	56	2	23.9224	103	55	65	103	100	2	0	1	100	100	100	100	99	102	91	92	73	72	71	75	2	1	1	1	0	5	15	0	2	150	1	1	yes	3	none
Group T	40	165	60	2	22.0386	110	60	76	120	98	1	1	1	98	100	100	100	100	96	92	93	76	70	71	73	1	1	1	1	0	7	18	2	2	170	1	1	yes	2	none
Group T	62	165	68	2	24.977	141	85	97	100	98	0	0	2	100	100	100	100	89	92	89	91	91	94	93	96	1	1	1	1	0	10	23	5	2.5	0	1	1	yes	2	none
Group T	58	153	50	2	21.3593	153	85	116	90	100	1	1	2	100	100	100	100	95	92	89	89	112	118	106	104	1	2	1	1	0	6	15	0	2	0	1	1	yes	3	none
Group T	37	155	70	1	29.1363	129	82	94	116	94	1	0	2	94	95	94	96	116	101	112	114	94	72	78	85	1	1	1	1	0	7	21	0	2	0	1	1	yes	3	none
Group T	37	162	68	1	25.9107	130	80	95	130	100	2	0	1	100	100	100	100	112	110	110	109	85	85	89	89	2	1	1	1	0	10	20	0	2	100	1	1	yes	1	none
Group T	62	163	70	2	26.3465	142	86	104	98	96	1	1	1	100	100	100	100	98	83	94	93	104	84	90	92	1	1	1	1	0	7	21	0	2	0	1	1	yes	1	none
Group T	65	160	70	2	27.3438	116	78	90	78	98	1	1	1	100	100	100	100	78	65	76	77	90	72	81	82	1	1	1	1	0	3	21	0	2.5	0	1	1	yes	1	none
Group T	37	160	70	1	27.3438	156	115	128	117	100	1	1	2	100	100	100	100	117	75	103	102	128	83	93	92	1	1	1	1	0	5	21	0	2.5	0	1	1	yes	2	none
Group T	52	160	75	2	29.2969	120	64	78	87	97	0	0	1	100	100	100	100	78	73	76	77	60	60	65	66	1	1	1	1	0	6	23	0	2	0	1	1	yes	1	none
Group T	36	170	101	1	34.9481	103	53	65	93	98	1	0	2	100	100	100	100	98	95	86	88	83	106	83	84	1	1	1	1	0	6	30	0	3.5	70	1	1	yes	3	none
Group T	66	160	63	2	24.6094	162	81	98	62	100	0	0	1	100	100	100	100	60	61	58	61	72	74	74	73	1	1	1	1	0	5	18	0	1.5	0	1	1	yes	2	none
Group T	68	150	64	2	28.4444	154	90	111	82	95	1	0	1	95	100	100	98	84	78	76	82	111	109	103	114	1	1	1	1	0	5	13	0	3	0	1	1	yes	3	none
Group T	37	162	67	2	25.5296	103	76	85	110	100	1	1	2	100	100	100	100	112	109	109	111	90	85	85	93	1	1	1	1	0	5	16	0	3	0	1	1	yes	2	none
Group T	50	164	67	2	24.9108	155	73	100	108	100	0	0	1	100	100	100	100	114	84	86	110	102	89	96	104	1	1	1	1	0	5	14	0	2	0	1	1	yes	1	none
Group T	61	162	56	2	21.3382	140	81	100	89	100	0	0	2	100	97	97	98	87	86	84	90	101	92	74	97	1	1	1	1	0	6	13	0	2	0	1	1	yes	2	none
Group T	40	165	60	2	22.0386	127	69	88	87	100	0	0	2	100	100	100	100	86	74	76	83	88	80	76	87	1	1	1	1	0	6	12	0	2	0	1	1	yes	2	none
Group T	64	158	63	2	25.2363	140	74	96	87	100	0	0	2	100	100	100	100	86	83	83	86	99	94	92	101	1	1	1	1	0	6	12	0	2	0	1	1	yes	3	none
Group T	40	160	60	2	23.4375	138	95	105	109	100	0	0	1	100	100	100	100	106	106	94	105	105	115	105	117	1	1	1	1	0	8	18	5	2	0	1	1	yes	1	none
Group T	65	150	43	2	19.1111	137	77	92	74	99	0	0	4	100	100	100	100	74	77	79	80	92	93	106	95	1	1	1	1	0	10	12	5	1	0	1	1	yes	2	none
Group T	60	154	56	2	23.6128	151	79	93	91	100	0	0	0	100	100	100	100	90	92	92	91	93	77	75	89	1	1	1	1	0	8	15	5	1.5	0	1	1	yes	2	none
